# Supplementary material for: Biodiversity, Phylogeny, and Evolutionary Dynamics of Gall Midges on Japanese Beech Trees
Source: Ecol Evol. 2025 Jun 27;15(7):e71621. doi: 10.1002/ece3.71621 (PMC12205215; doi:10.1002/ece3.71621)
Supplement: Supplementary file 1 — Table S1. [file ECE3-15-e71621-s001.xlsx]

## Sheet: Sheet1
	Biodiversity and evolutionary dynamics of gall midges hosting on Japanese beech trees
	Shinnosuke Mori, Yugo Dhakhwa, Makoto Tokuda, Yoko Saikawa
	Table S1. Gall midge specimen collected in this study, with GenBank accession numbers
	No.	Accession	Gall type	Japanese gall name	Node ID	Site	Prefecture	Month	Year	Host
	1	PQ838091	A	Buna-hamyaku-kobufushi	a-1	N	Kanagawa	May	2023	Fagus crenata
	2	PQ838092	B	Buna-hasuji-togaritamafushi	b-1	G	Tokyo	May	2023	Fagus crenata
	3	PQ838093	B	Buna-hasuji-togaritamafushi	b-2	G	Tokyo	May	2023	Fagus crenata
	4	PQ838094	B	Buna-hasuji-togaritamafushi	b-3	N	Kanagawa	Sep	2023	Fagus crenata
	5	PQ838095	C	Buna-haberi-tamafushi	c-1	G	Tokyo	May	2023	Fagus crenata
	6	PQ838096	C	Buna-haberi-tamafushi	c-2	N	Kanagawa	Sep	2023	Fagus crenata
	7	PQ838097	D	Buna-haberi-hosofushi	d-1	G	Tokyo	May	2023	Fagus crenata
	8	PQ838098	D	Buna-haberi-hosofushi	d-2	G	Tokyo	Apr	2024	Fagus crenata
	9	PQ838099	E	Buna-haura-kaigarafushi	e-1	M	Yamanashi	Oct	2023	Fagus crenata
	10	PQ838100	E	Buna-haura-kaigarafushi	e-2	M	Yamanashi	Oct	2023	Fagus crenata
	11	PQ838101	G	Buna-ha-akagetamafushi	g-1	N	Kanagawa	May	2022	Fagus crenata
	12	PQ838102	G	Buna-ha-akagetamafushi	g-2	N	Kanagawa	May	2023	Fagus crenata
	13	PQ838103	G	Buna-ha-akagetamafushi	g-3	G	Tokyo	Apr	2024	Fagus crenata
	14	PQ838104	H	Buna-ha-kaigarafushi	h-1	N	Kanagawa	Sep	2023	Fagus crenata
	15	PQ838105	H	Buna-ha-kaigarafushi	h-2	N	Kanagawa	Sep	2023	Fagus crenata
	16	PQ838106	I	Buna-ha-kibatsunofushi	i-1	M	Yamanashi	Oct	2023	Fagus crenata
	17	PQ838107	I	Buna-ha-kibatsunofushi	i-2	M	Yamanashi	Oct	2023	Fagus crenata
	18	PQ838108	J	Buna-ha-kotsunofushi	j-1	A	Shizuoka	May	2024	Fagus crenata
	19	PQ838109	J	Buna-ha-kotsunofushi	j-2	A	Shizuoka	May	2024	Fagus crenata
	20	PQ838110	J	Buna-ha-kotsunofushi	j-3	K	Kanagawa	Jun	2024	Fagus crenata
	21	PQ838111	K	Buna-ha-tamafushi	k-1	N	Kanagawa	Sep	2023	Fagus crenata
	22	PQ838112	K	Buna-ha-tamafushi	k-2	N	Kanagawa	Sep	2023	Fagus crenata
	23	PQ838113	K	Buna-ha-tamafushi	k-3	N	Kanagawa	Sep	2023	Fagus crenata
	24	PQ838114	K	Buna-ha-tamafushi	k-4	N	Kanagawa	Sep	2023	Fagus crenata
	25	PQ838115	K	Buna-ha-tamafushi	k-5	A	Shizuoka	May	2024	Fagus crenata
	26	PQ838116	L	Buna-ha-nagatsunofushi	l-1	N	Kanagawa	Sep	2023	Fagus crenata
	27	PQ838117	M	Buna-ha-fukurefushi	m-1	N	Kanagawa	May	2023	Fagus crenata
	28	PQ838118	M	Buna-ha-fukurefushi	m-2	A	Shizuoka	May	2024	Fagus crenata
	29	PQ838119	M	Buna-ha-fukurefushi	m-3	K	Kanagawa	Jun	2024	Fagus crenata
	30	PQ838120	M	Buna-ha-fukurefushi	m-4	K	Kanagawa	Jun	2024	Fagus crenata
	31	PQ838121	N	Buna-ha-futotsunofushi	n-1	N	Kanagawa	May	2023	Fagus crenata
	32	PQ838122	N	Buna-ha-futotsunofushi	n-2	A	Shizuoka	May	2024	Fagus crenata
	33	PQ838123	N	Buna-ha-futotsunofushi	n-3	K	Kanagawa	Jun	2024	Fagus crenata
	34	PQ838124	N	Buna-ha-futotsunofushi	n-4	K	Kanagawa	Jun	2024	Fagus crenata
	35	PQ838125	O	Buna-ha-magetamafushi	o-1	N	Kanagawa	May	2023	Fagus crenata
	36	PQ838126	O	Buna-ha-magetamafushi	o-2	N	Kanagawa	May	2023	Fagus crenata
	37	PQ838127	O	Buna-ha-magetamafushi	o-3	G	Tokyo	Apr	2024	Fagus crenata
	38	PQ838128	P	Buna-ha-marutsunofushi	p-1	N	Kanagawa	Sep	2023	Fagus crenata
	39	PQ838129	P	Buna-ha-marutsunofushi	p-2	N	Kanagawa	Sep	2023	Fagus crenata
	40	PQ838130	P	Buna-ha-marutsunofushi	p-3	M	Yamanashi	Oct	2023	Fagus crenata
	41	PQ838131	P	Buna-ha-marutsunofushi	p-4	M	Yamanashi	Oct	2023	Fagus crenata
	42	PQ838132	Q	Buna-haberi-tsunofushi	q-1	A	Shizuoka	May	2024	Fagus crenata
	43	PQ838133	R	Buna-haberi-kobufushi	r-1	A	Shizuoka	May	2024	Fagus crenata
	44	PQ838134	R	Buna-haberi-kobufushi	r-2	A	Shizuoka	May	2024	Fagus crenata
	45	PQ838135	R	Buna-haberi-kobufushi	r-3	K	Kanagawa	Jun	2024	Fagus crenata
	46	PQ838136	S	Inubuna-haberi-tamafushi	s-1	G	Tokyo	Jun	2022	Fagus japonica
	47	PQ838137	S	Inubuna-haberi-tamafushi	s-2	G	Tokyo	Sep	2022	Fagus japonica
	48	PQ838138	S	Inubuna-haberi-tamafushi	s-3	M	Yamanashi	Sep	2023	Fagus japonica
	49	PQ838139	T	Inubuna-hamyaku-kobufushi	t-1	G	Tokyo	May	2023	Fagus japonica
	50	PQ838140	U	Inubuna-ha-akagetamafushi	u-1	G	Tokyo	May	2023	Fagus japonica
	51	PQ838141	U	Inubuna-ha-akagetamafushi	u-2	G	Tokyo	May	2023	Fagus japonica
	52	PQ838142	V	Inubuna-ha-ketsunofushi	v-1	G	Tokyo	May	2023	Fagus japonica
	53	PQ838143	W	Inubuna-ha-tsunofushi	w-1	G	Tokyo	May	2023	Fagus japonica
	54	PQ838144	W	Inubuna-ha-tsunofushi	w-2	G	Tokyo	May	2024	Fagus japonica
	55	PQ838145	X	Inubuna-ha-botanfushi	x-1	G	Tokyo	Aug	2023	Fagus japonica
	56	PQ838146	Y	Inubuna-ha-marutamafushi	y-1	G	Tokyo	Jun	2022	Fagus japonica
	57	PQ838147	Y	Inubuna-ha-marutamafushi	y-2	G	Tokyo	Sep	2022	Fagus japonica
	58	PQ838148	Y	Inubuna-ha-marutamafushi	y-3	M	Yamanashi	Sep	2023	Fagus japonica
	59	PQ838149	Z	Inubuna-ha-kibatsunofushi	z-1	G	Tokyo	May	2023	Fagus japonica
	60	PQ838150	Z	Inubuna-ha-kibatsunofushi	z-2	G	Tokyo	Apr	2024	Fagus japonica
	61	PQ838151	AA	Inubuna-hamyaku-nagakobufushi	aa-1	G	Tokyo	Apr	2024	Fagus japonica
	62	PQ838152	AA	Inubuna-hamyaku-nagakobufushi	aa-2	G	Tokyo	May	2024	Fagus japonica
	63	PQ838153	AA	Inubuna-hamyaku-nagakobufushi	aa-3	G	Tokyo	May	2024	Fagus japonica
	64	PQ838154	AB	Inubuna-haberi-giboshifushi	ab-1	M	Yamanashi	Sep	2023	Fagus japonica
	65	PQ838155	AB	Inubuna-haberi-giboshifushi	ab-2	M	Yamanashi	Sep	2023	Fagus japonica
	66	PQ838156	AC	Inubuna-ha-kekotamafushi	ac-1	M	Yamanashi	Sep	2023	Fagus japonica
	67	PQ838157	AC	Inubuna-ha-kekotamafushi	ac-2	M	Yamanashi	Sep	2023	Fagus japonica
